# Supplementary material for: Juvenile Heat Tolerance in Wheat for Attaining Higher Grain Yield by Shifting to Early Sowing in October in South Asia
Source: Genes (Basel). 2021 Nov 18;12(11):1808. doi: 10.3390/genes12111808 (PMC8622066; doi:10.3390/genes12111808)
Supplement: Supplementary file 1 [file genes-12-01808-s001.zip]

Archive with 1 entries (1 files):
- genes-1425096-supplementary.pdf
